# Supplementary material for: Synthesis of Fluorescent, Small, Stable and Non-Toxic Epitope-Imprinted Polymer Nanoparticles in Water
Source: Polymers (Basel). 2023 Feb 23;15(5):1112. doi: 10.3390/polym15051112 (PMC10007256; doi:10.3390/polym15051112)
Supplement: Supplementary file 1 [file polymers-15-01112-s001.zip]

Archive with 1 entries (1 files):
- polymers-2237640-supplementary.pdf
